# Supplementary material for: Quantitative Profiling of Human Milk Oligosaccharides Across Asian Countries Reveals Secretor-Dependent Variations and Implications for Infant Nutrition
Source: Int J Mol Sci. 2026 Apr 21;27(8):3690. doi: 10.3390/ijms27083690 (PMC13116441; doi:10.3390/ijms27083690)
Supplement: Supplementary file 1 [file ijms-27-03690-s001.zip]

Archive with 1 entries (1 files):
- ijms-4116244-supplementary.pdf
